# Supplementary material for: Simultaneous Expression of Long Non-Coding RNA FAL1 and Extracellular Matrix Protein 1 Defines Tumour Behaviour in Young Patients with Papillary Thyroid Cancer
Source: Cancers (Basel). 2021 Jun 28;13(13):3223. doi: 10.3390/cancers13133223 (PMC8268647; doi:10.3390/cancers13133223)
Supplement: Supplementary file 1 [file cancers-13-03223-s001.zip]

Archive with 1 entries (1 files):
- cancers-1253443-supplementary.pdf
